# Supplementary material for: Divergent Leaf Morpho-Physiological and Anatomical Adaptations of Four Lettuce Cultivars in Response to Different Greenhouse Irradiance Levels in Early Summer Season
Source: Plants (Basel). 2021 Jun 9;10(6):1179. doi: 10.3390/plants10061179 (PMC8226882; doi:10.3390/plants10061179)
Supplement: Supplementary file 1 [file plants-10-01179-s001.zip]

Archive with 1 entries (1 files):
- plants-1247377-supplementary.pdf
